# Supplementary material for: Decreased Spikelets 4 Encoding a Novel Tetratricopeptide Repeat Domain-Containing Protein Is Involved in DNA Repair and Spikelet Number Determination in Rice
Source: Genes (Basel). 2019 Mar 13;10(3):214. doi: 10.3390/genes10030214 (PMC6471630; doi:10.3390/genes10030214)
Supplement: Supplementary file 1 [file genes-10-00214-s001.zip]

Archive with 3 entries (3 files):
- Supplemental table 1.xlsx
- Supplemental data 1.docx
- Supplemental figures.docx
