# Supplementary material for: Decreased Spikelets 4 Encoding a Novel Tetratricopeptide Repeat Domain-Containing Protein Is Involved in DNA Repair and Spikelet Number Determination in Rice
Source: Genes (Basel). 2019 Mar 13;10(3):214. doi: 10.3390/genes10030214 (PMC6471630; doi:10.3390/genes10030214)
Supplement: Supplementary file 1 [file genes-10-00214-s001.zip › Supplemental table 1.xlsx]

## Sheet: Sheet1
Table S1. Sequences of primers used in this study.
Primers	Sequences（5’’）	Usage	Locus ID
RM530	Forward: GCACTGACCACGACTGTTTG	Draft mapping
	Reverse: ACCGTAACCCGGATCTATCC
RM2578	Forward: GGTGTGGCTAAGATAGTTGA
	Reverse: GGTTGGTGCGGTATATACTA
RM5643	Forward: GCGAAGTAATCGACCTCGTC
	Reverse: TCCTGCCCTTGCATACTTTC
RM3857	Forward: TTCTTGGTATGCCGCGTG	Fine mapping
	Reverse: GAGCCTCTCCCTCTCCTCTC
RM240	Forward: CCTTAATGGGTAGTGTGCAC
	Reverse: TGTAACCATTCCTTCCATCC
RM425	Forward: CCAACGAAGATTCGAAGCTC
	Reverse: CAGCACCATGAAGTCGCC
RM250	Forward: GGTTCAAACCAAGCTGATCA
	Reverse: GATGAAGGCCTTCCACGCAG
RM5958	Forward: CGACGATGAGAAAGAGAGGC
	Reverse: AGAAGTGGCGGAGAGGTTTC
RM6733	Forward: TAGCAGGTACGTTTGCCTCC
	Reverse: TTTTAGAGCACCACGTGACG
RM5607	Forward: GAGTAGGAGGAGCCGAGGAG
	Reverse: ACGTGGCCAACTGGCTATAC
RM5404	Forward: GGCCATCCATCTCCTGTATG
	Reverse: GACACACACAGGGTTGGTTG
RM1092	Forward: ACCCACCACCCTTTGACC
	Reverse: ATTTTGGTCTACGTGACGGC
RM6114	Forward: CAGCAAGCGCTGGGATAATGG
	Reverse: CTTCCTGCTCGGCCTCTTCTCC
RM8017	Forward: CAAGCATTATCAGTTGGCTTCC
	Reverse: GTGCTAGACGACGTTCTCAAACC
RM6481	Forward: TCAAGCATCTCAGTCAGCACAGG
	Reverse: CTACAAGCTGAAGCGGCTCAAGG
M112	Forward: GGCGGATCGTCCACCAAT
	Reverse: CCAAGCCGCAAAACTTCTCT
M113	Forward: GTCGAATGGTCCACAAAATTG
	Reverse: TTCGGAATGTTTCCAATAACA
M114	Forward: CTTTATCTTCAGGAGATTCAAACA
	Reverse: CCCAGGTAAAAACAGTGTCATT
M115	Forward: GCCATCTCTCCACCCCGA
	Reverse: GGAGGGAGAAGAGAGCAAACTA
	Forward: CTTGTGGATGTCGCCGATGAC
M128	Reverse: CGAGAAAAAAGGAAGGGGAAAAT
M131	Forward: GTAACGTGTTCACAAACCTCTTG
	Reverse: GTTCAGTTTGAGCACTTAGGATTG
M137	Forward: AGATTGTTTTCACTTGCTGCAAC
	Reverse: GTCACGGCTATAATGAACACTCC
SL6431	CTGAAGCGAACGATCACATAGAC	DES4 mutant dCAPs marker(Bst XI)
SL6432	GCCCCGGAATTACACTGACG
Sl6604	GAGGTGATGGAATGGCTCGGA	DES4 in situ hybridization
Sl6605	GTAATAAGCAAATAGGAGTACCATA
SL6514	GGATCCTAATGGGGCGCGGCGGCG	DES4 over-expression (myc-tag)
SL6515	ACTAGTTTTACTACATCTGCAAGTCTC
SL8138	CGAACGATCACATAGACCCTGATA	qRT-PCR	DES4
SL8139	TCCTCGTGGACTGCCTCTTC
OsACT-F	TCCATCTTGGCATCTCTCAG		Actin LOC_Os03g61970
OsACT-R	GTACCCGCATCAGGCATCTG
SL8645	GGCTCGTGAGCTCCACATG		RAD50 LOC_Os02g29464
SL8646	TGCGATCTGCAGTACTTTCACA
SL8651	CGTTGCAGCACGAGGAATT		RAD17 LOC_Os03g13850
SL8652	CCTTTCTGGATCGAAATGACTGT
SL8653	GGTGGTGGACTTGAAATCTTACCT		KU70 LOC_Os07g08729
SL8654	ATTCTGCTGACGAGTGCCTCTT
SL8655	GAGTTTCAGTTTCGGTCCTTCAG		KU80 LOC_Os03G63920
SL8656	TATCTGCAGCTTCCTGCTGTTC
SL8657	GAGCAGGAGCCCAAAGGAAT		LIGASE4 LOC_Os04G51700
SL8658	GAACTGTTTGGTTGCGTTCGT
SL8659	AGTGGATGGTTCTGCCATGTTT		RAD51A1 LOC_Os11G40150
SL8660	AGCATGAGCCATGATGTTTCC
SL8661	CAAGGTGGTGGTGAGGGAAA		RAD51A2 LOC_Os12G31370
SL8662	ACCATTCAACCCAAACCTGTCT
SL8665	AAGATGGCTGGGAGGATCCT		RAD51B LOC_Os11G03050
SL8666	GTCACCTTCATCTGTTCCAAACTCT
SL8667	TTTCCACACTGCCATGACAAG		RAD51C LOC_Os01g39630
SL8668	AGATGTCAGCCAGGAAACTCTCA
SL8693	GGAGGCTCCGATCGGTTAC		Cyclin D2;1 LOC_Os09g21450
SL8694	TTCCCTTTCGGATCGACCTT
SL8695	TGCAGTCCTGTCGGTGAACTAC		Cyclin D3;1 LOC_Os06g11410
SL8696	GTGTCATACAAGCCTCCTCTTGAG
SL8697	AGTCCATGGCATCGAATGATG		Cyclin F2;2 LOC_Os02g39420
SL8698	GAAGAAAAGCAGAGGGCACCTT
SL8699	TGACGAAGCCGGCGATAT		Cyclin P4;1 LOC_Os10g41430
SL8700	GGAAGCGGTCGAGGTAGATGT
SL8701	CAGCATCCTTACGAGCCACTAA		Cyclin T1;1 LOC_Os02g04010
SL8702	CGCAACTTGTTTCACTTCCATCT
SL8713	GCACTGGCACCTGTCACTGTA		Cyclin A1;1 LOC_Os01g13260
SL8714	ACCGAAACTGAATCTCCTGAATG
SL8715	GCACTGGCACCTGTCACTGT		Cyclin A3;1 LOC_ Os03g41100
SL8716	ACCGAAACTGAATCTCCTGAATG
SL8717	CGTCTGCAGATAACAAAAGTGACA		Cyclin B1;1 LOC_Os01g59120
SL8718	ACCAGCCCGTACTGCATCAG
SL8719	CGTCTGCACTGATCCACAGAA		Cyclin B2;1 LOC_Os04g47580
SL8720	CGTTCGATTCGCACGATTC
SL8635	AATCAGAGGTGGAGATAACATGCA		LAX2 LOC_Os04g32510
SL8636	CCAGATGCTGTCACGGACAT
SL8637	GAACTGCGTCATGTTCTTGCA		MOC1 LOC_Os06g40780
SL8638	CCTTCACCCACTTCAAGA
SL8639	TTGCCTTGCTGTGTCTTCGT		LAX1 LOC_Os01g61480
SL8640	TCCTCACCGTGGACATTGC

## Sheet: Sheet2
	SL8645	GGCTCGTGAGCTCCACATG			RAD50	LOC_Os02g29464
	SL8646	TGCGATCTGCAGTACTTTCACA
	SL8651	CGTTGCAGCACGAGGAATT			RAD17	LOC_Os03g13850
	SL8652	CCTTTCTGGATCGAAATGACTGT
	SL8653	GGTGGTGGACTTGAAATCTTACCT			KU70	LOC_Os07g08729
	SL8654	ATTCTGCTGACGAGTGCCTCTT
	SL8655	GAGTTTCAGTTTCGGTCCTTCAG			KU80	LOC_Os03G63920
	SL8656	TATCTGCAGCTTCCTGCTGTTC
	SL8657	GAGCAGGAGCCCAAAGGAAT			LIGASE4	LOC_Os04G51700
	SL8658	GAACTGTTTGGTTGCGTTCGT
	SL8659	AGTGGATGGTTCTGCCATGTTT			RAD51A1	LOC_Os11G40150
	SL8660	AGCATGAGCCATGATGTTTCC
	SL8661	CAAGGTGGTGGTGAGGGAAA			RAD51A2	LOC_Os12G31370
	SL8662	ACCATTCAACCCAAACCTGTCT
	SL8665	AAGATGGCTGGGAGGATCCT			RAD51B	LOC_Os11G03050
	SL8666	GTCACCTTCATCTGTTCCAAACTCT
	SL8667	TTTCCACACTGCCATGACAAG			RAD51C	LOC_Os01g39630
	SL8668	AGATGTCAGCCAGGAAACTCTCA
	SL8693	GGAGGCTCCGATCGGTTAC			Cyclin D2;1	LOC_Os09g21450
	SL8694	TTCCCTTTCGGATCGACCTT
	SL8695	TGCAGTCCTGTCGGTGAACTAC			Cyclin D3;1	LOC_Os06g11410
	SL8696	GTGTCATACAAGCCTCCTCTTGAG
	SL8697	AGTCCATGGCATCGAATGATG			Cyclin F2;2	LOC_Os02g39420
	SL8698	GAAGAAAAGCAGAGGGCACCTT
	SL8699	TGACGAAGCCGGCGATAT			Cyclin P4;1	LOC_Os10g41430
	SL8700	GGAAGCGGTCGAGGTAGATGT
	SL8701	CAGCATCCTTACGAGCCACTAA			Cyclin T1;1	LOC_Os02g04010
	SL8702	CGCAACTTGTTTCACTTCCATCT
	SL8713	GCACTGGCACCTGTCACTGTA			Cyclin A1;1	LOC_Os01g13260
	SL8714	ACCGAAACTGAATCTCCTGAATG
	SL8715	GCACTGGCACCTGTCACTGT			Cyclin A3;1	LOC_ Os03g41100
	SL8716	ACCGAAACTGAATCTCCTGAATG
	SL8717	CGTCTGCAGATAACAAAAGTGACA			Cyclin B1;1	LOC_Os01g59120
	SL8718	ACCAGCCCGTACTGCATCAG
	SL8719	CGTCTGCACTGATCCACAGAA			Cyclin B2;1	LOC_Os04g47580
	SL8720	CGTTCGATTCGCACGATTC
	SL8635	AATCAGAGGTGGAGATAACATGCA			DES1
	SL8636	CCAGATGCTGTCACGGACAT
	SL8637	GAACTGCGTCATGTTCTTGCA			MOC1
	SL8638	CCTTCACCCACTTCAAGA
	SL8639	TTGCCTTGCTGTGTCTTCGT			DES5
	SL8640	TCCTCACCGTGGACATTGC
